# Supplementary material for: Modulation of Photorespiratory Enzymes by Oxidative and Photo-Oxidative Stress Induced by Menadione in Leaves of Pea (Pisum sativum)
Source: Plants (Basel). 2021 May 15;10(5):987. doi: 10.3390/plants10050987 (PMC8156035; doi:10.3390/plants10050987)
Supplement: Supplementary file 1 [file plants-10-00987-s001.zip]

Archive with 1 entries (1 files):
- plants-1180327-supplementary.pdf
